# Supplementary material for: Revision of the family Carabodidae (Acari, Oribatida) V. Fourth part. Two new species of the genus Congocepheus from the Republic of Rwanda: Congocepheus rwandensis sp. n., and Congocepheus kayoveae sp. n
Source: Zookeys. 2016 Jan 21;(556):19–41. doi: 10.3897/zookeys.556.7011 (PMC4740870; doi:10.3897/zookeys.556.7011)
Supplement: XML Treatment for Congocepheus rwandensis [file zookeys.556.7011-treatment1.xml]

<!DOCTYPE tp:taxon-treatment
  PUBLIC "-//TaxonX//DTD Taxonomic Treatment Publishing DTD v0 20100105//EN" "tax-treatment-NSO.dtd">
<tp:taxon-treatment xmlns:tp="http://www.plazi.org/taxpub"><tp:treatment-meta><kwd-group><label>Taxon classification</label><kwd><named-content content-type="kingdom">Animalia</named-content></kwd><kwd><named-content content-type="order">Oribatida</named-content></kwd><kwd><named-content content-type="family">Carabodidae</named-content></kwd></kwd-group><mixed-citation publication-type="journal"><person-group><name><surname>Fernandez</surname><given-names>Nestor</given-names></name><name><surname>Theron</surname><given-names>Pieter</given-names></name><name><surname>Leiva</surname><given-names>Sergio</given-names></name></person-group><article-title>Revision of the family <tp:taxon-name><tp:taxon-name-part taxon-name-part-type="family">Carabodidae</tp:taxon-name-part></tp:taxon-name> (<tp:taxon-name><tp:taxon-name-part taxon-name-part-type="subclass">Acari</tp:taxon-name-part></tp:taxon-name>, <tp:taxon-name><tp:taxon-name-part taxon-name-part-type="order">Oribatida</tp:taxon-name-part></tp:taxon-name>) V. Fourth part. Two new species of the genus <italic><tp:taxon-name><tp:taxon-name-part taxon-name-part-type="genus">Congocepheus</tp:taxon-name-part></tp:taxon-name></italic> from the Republic of Rwanda: <italic><tp:taxon-name><tp:taxon-name-part taxon-name-part-type="genus">Congocepheus</tp:taxon-name-part> <tp:taxon-name-part taxon-name-part-type="species">rwandensis</tp:taxon-name-part></tp:taxon-name></italic> sp. n., and <italic><tp:taxon-name><tp:taxon-name-part taxon-name-part-type="genus">Congocepheus</tp:taxon-name-part> <tp:taxon-name-part taxon-name-part-type="species">kayoveae</tp:taxon-name-part></tp:taxon-name></italic> sp. n.</article-title><source>Zookeys</source><day>21</day><month>1</month><year>2016</year><volume>2016</volume><issue>556</issue><fpage>19</fpage><lpage>41</lpage><pub-id pub-id-type="doi">10.3897/zookeys.556.7011</pub-id></mixed-citation></tp:treatment-meta><tp:nomenclature><tp:taxon-name>
            <tp:taxon-name-part taxon-name-part-type="genus">Congocepheus</tp:taxon-name-part>
            <tp:taxon-name-part taxon-name-part-type="species">rwandensis</tp:taxon-name-part>
            <object-id xmlns:xlink="http://www.w3.org/1999/xlink" content-type="zoobank" xlink:type="simple">http://zoobank.org/6675DD70-7300-426B-A766-0141BFE4C766</object-id>
          </tp:taxon-name><tp:taxon-status xmlns:xlink="http://www.w3.org/1999/xlink" xlink:type="simple">sp. n.</tp:taxon-status><xref ref-type="fig" rid="F1">Figures 1–3</xref><xref ref-type="fig" rid="F2">, 4–6</xref><xref ref-type="fig" rid="F3">, 7–10</xref><xref ref-type="fig" rid="F4">, 11–14</xref><xref ref-type="fig" rid="F5">, 15–18</xref><xref ref-type="table" rid="T1">, Table 1</xref></tp:nomenclature><tp:treatment-sec sec-type="Etymology"><title>Etymology.</title><p>The specific epithet is derived from Rwanda, country of origin of the type material.</p></tp:treatment-sec><tp:treatment-sec sec-type="material"><title>Material examined.</title><p>Holotype: Female. “73/2. Kayove-Rwanda; 2100 mts.15/V/1973” Leg. P.Werner; material deposited in the Collection of the Natural History Museum of Geneva (<named-content xmlns:xlink="http://www.w3.org/1999/xlink" content-type="dwc:institutional_code" xlink:type="simple">MHNG</named-content>), Switzerland; preserved in 70% ethanol.</p><p>Paratype: two adult females, same locality and date as Holotype; deposited in Collection of <named-content xmlns:xlink="http://www.w3.org/1999/xlink" content-type="dwc:institutional_code" xlink:type="simple">MHNG</named-content>; preserved in 70 % ethanol. Material studied for <abbrev xmlns:xlink="http://www.w3.org/1999/xlink" xlink:title="scanning electron microscope" xlink:type="simple">SEM</abbrev>: three specimens, not deposited.</p></tp:treatment-sec><tp:treatment-sec sec-type="Diagnosis adult female"><title>Diagnosis adult female.</title><p>Integumental microsculpture: prodorsal, notogastral and ventral zones smooth to slightly irregularly tuberculate; notogaster with irregular cord-shaped structures and short, fingerlike projection. Setation: with medial dentate vein: rostral setae small; interlamellar setae large, directing backward; lamellar: wide, short with central dentate vein; notogastral, epimeral, genital, aggenital, anal and adanal setae: simple. Prodorsum: wide elevated interlamellar process; <italic>in</italic> setae anteriorly on elevated zone; sensillus: cylindrical, short barbs. Bothridial ring, bothridial tooth present, smooth. Large posterior prodorsal depression. Notogaster: small notogastral anterior depression; fourteen pairs of setae. Lateral zone: tutorium: large lamina, small relative to pedotectum I. Ventral region: epimera slightly elevated; 3-4 fused; epimeral chaetotaxy 3-1-3-3; discidum clearly discernible; anterior genital furrow clearly visible; four pairs of genital setae in a unique line; aggenital setae inserted posterior to genital opening. Three pairs of adanal seta; <italic>ad<sub>3</sub></italic> near aggenital setae; anal plate polyhedral, sharply tipped; two pairs of anal setae; lyrifissures <italic>iad</italic> between <italic>ad<sub>3</sub></italic> and <italic>ad<sub>2</sub></italic>; conspicuous depressions situated laterally to genital and anal openings.</p><!--PageBreak--></tp:treatment-sec><tp:treatment-sec sec-type="Description"><title>Description.</title><p>
            <bold><italic>Measurements</italic>.
            </bold> <abbrev xmlns:xlink="http://www.w3.org/1999/xlink" xlink:title="scanning electron microscope" xlink:type="simple">SEM</abbrev>: 475 μm (473–477) × 225 μm (223–227) (measurements on three specimens). Light microscopy: 476 μm (473–478) × 227 μm (228–227) (measurements on three specimens).</p><p>
            <bold><italic>Shape</italic>.
            </bold> Elongate oval (Figures <xref ref-type="fig" rid="F2">4</xref>, <xref ref-type="fig" rid="F3">7</xref>).</p><fig id="F1" position="float" orientation="portrait"><label>Figures 1–3.</label><caption><p>
          <italic><tp:taxon-name><tp:taxon-name-part taxon-name-part-type="genus">Congocepheus</tp:taxon-name-part> <tp:taxon-name-part taxon-name-part-type="species">rwandensis</tp:taxon-name-part></tp:taxon-name></italic> sp. n. Adult female, optical observations. <bold>1</bold> prodorsal zone, anterolateral view <bold>2</bold> partial ventral view <bold>3</bold> dorsal view. Abbreviations: see “Material and methods”. Scale bars: (<bold>1, 3</bold>) 100 μm; (<bold>2</bold>) 85 μm.</p></caption><graphic xmlns:xlink="http://www.w3.org/1999/xlink" xlink:href="zookeys-556-019-g001.jpg" position="float" orientation="portrait" xlink:type="simple" id="oo_73996.jpg"/></fig><fig id="F2" position="float" orientation="portrait"><label>Figures 4–6.</label><caption><p>
          <italic><tp:taxon-name><tp:taxon-name-part taxon-name-part-type="genus">Congocepheus</tp:taxon-name-part> <tp:taxon-name-part taxon-name-part-type="species">rwandensis</tp:taxon-name-part></tp:taxon-name></italic> sp. n. Adult female, <abbrev xmlns:xlink="http://www.w3.org/1999/xlink" xlink:title="scanning electron microscope" xlink:type="simple">SEM</abbrev>. <bold>4</bold> dorsal view <bold>5</bold> lateral view of bothridial ring and sensillus <bold>6</bold> lateral view <italic>c<sub>1</sub></italic>, <italic>c<sub>2</sub></italic> setae. Abbreviations: see “Material and methods”. Scale bars: (<bold>4</bold>) 100 μm; (<bold>5</bold>) 10 μm; (<bold>6</bold>) 20 μm.</p></caption><graphic xmlns:xlink="http://www.w3.org/1999/xlink" xlink:href="zookeys-556-019-g002.jpg" position="float" orientation="portrait" xlink:type="simple" id="oo_73997.jpg"/></fig><p>
            <bold><italic>Colour</italic>.
            </bold> Specimens without cerotegument, light brown to yellowish-brown when observed in reflected light.</p><p>
            <bold><italic>Cerotegument</italic>.
            </bold> Present on: prodorsum, notogaster, ventral region. Consistently granulated to amorphous layer covering body (1.5–3.0 μm), with adhering soil particles, impeding observation of cuticular ornamentations; on legs thin layer (less than 1 μm) (Figures <xref ref-type="fig" rid="F2">4</xref>, <xref ref-type="fig" rid="F2">6</xref>, <xref ref-type="fig" rid="F3">7</xref>).</p><fig id="F3" position="float" orientation="portrait"><label>Figures 7–10.</label><caption><p>
          <italic><tp:taxon-name><tp:taxon-name-part taxon-name-part-type="genus">Congocepheus</tp:taxon-name-part> <tp:taxon-name-part taxon-name-part-type="species">rwandensis</tp:taxon-name-part></tp:taxon-name></italic> sp. n. Adult female, <abbrev xmlns:xlink="http://www.w3.org/1999/xlink" xlink:title="scanning electron microscope" xlink:type="simple">SEM</abbrev>. <bold>7</bold> lateral view, without <italic>c<sub>1</sub></italic>, <italic>c<sub>2</sub></italic> setae <bold>8</bold> anterior lateral zone <bold>9</bold> lamellar setae <bold>10</bold> notogastral setae. Abbreviations: see “Material and methods”. Scale bars: (<bold>7</bold>) 100 μm; (<bold>8</bold>) 50 μm; (<bold>9, 10</bold>) 10 μm.</p></caption><graphic xmlns:xlink="http://www.w3.org/1999/xlink" xlink:href="zookeys-556-019-g003.jpg" position="float" orientation="portrait" xlink:type="simple" id="oo_73998.jpg"/></fig><p>Absent on: lamellar lateral border (<italic>Lam</italic>), bothridial ring (<italic>bo.ri</italic>), humeral apophysis (<italic>h.ap</italic>) and bothridium (<italic>bo</italic>) (Figures <xref ref-type="fig" rid="F2">5</xref>, <xref ref-type="fig" rid="F3">7</xref>, <xref ref-type="fig" rid="F3">8</xref>).</p><p>Sometimes absent: ventral depression (<italic>dep</italic>) behind leg IV and notogastral zone between <italic>s.c</italic> and notogastral edge (Figure <xref ref-type="fig" rid="F3">7</xref>).</p><p>
            <bold><italic>Integument</italic>.
            </bold> Microsculpture: <italic>smooth</italic> to <italic>slightly irregular tuberculate</italic> (Figures <xref ref-type="fig" rid="F1">2</xref>, <xref ref-type="fig" rid="F1">3</xref>, <xref ref-type="fig" rid="F2">5</xref>, <xref ref-type="fig" rid="F4">11</xref>): prodorsal, notogastral and ventral zones. Lateral zone of notogaster presenting slightly larger tubercles. Fingerlike projection (<italic>f.l.p</italic>) clearly visible on central notogastral zone (Figures <xref ref-type="fig" rid="F1">2</xref>, <xref ref-type="fig" rid="F4">11</xref>).</p><fig id="F4" position="float" orientation="portrait"><label>Figures 11–14.</label><caption><p>
          <italic><tp:taxon-name><tp:taxon-name-part taxon-name-part-type="genus">Congocepheus</tp:taxon-name-part> <tp:taxon-name-part taxon-name-part-type="species">rwandensis</tp:taxon-name-part></tp:taxon-name></italic> sp. n. Adult female, <abbrev xmlns:xlink="http://www.w3.org/1999/xlink" xlink:title="scanning electron microscope" xlink:type="simple">SEM</abbrev>. <bold>11</bold> frontal view <bold>12</bold> rostral setae <bold>13</bold> interamellar setae <bold>14</bold> notogastral setae. Abbreviations: see “Material and methods”. Scale bars: (<bold>11</bold>) 100 μm; (<bold>12, 14</bold>) 10 μm; (13) 20 μm.</p></caption><graphic xmlns:xlink="http://www.w3.org/1999/xlink" xlink:href="zookeys-556-019-g004.jpg" position="float" orientation="portrait" xlink:type="simple" id="oo_73999.jpg"/></fig><fig id="F5" position="float" orientation="portrait"><label>Figures 15–18.</label><caption><p>
          <italic><tp:taxon-name><tp:taxon-name-part taxon-name-part-type="genus">Congocepheus</tp:taxon-name-part> <tp:taxon-name-part taxon-name-part-type="species">rwandensis</tp:taxon-name-part></tp:taxon-name></italic> sp. n. Adult female, optical observations. <bold>15</bold> leg IV, antiaxial <bold>16</bold> leg I, antiaxial <bold>17</bold> leg II, antiaxial <bold>18</bold> leg III, antiaxial. Abbreviations: see “Material and methods”. Scale bar: (<bold>15–18</bold>) 130 μm.</p></caption><graphic xmlns:xlink="http://www.w3.org/1999/xlink" xlink:href="zookeys-556-019-g005.jpg" position="float" orientation="portrait" xlink:type="simple" id="oo_74000.jpg"/></fig><p>On central notogastral zone, network of irregular cord-shaped structures (<italic>c.s.s</italic>) (indicated byX, Figure <xref ref-type="fig" rid="F1">2</xref>) extending to setal insertion zone, <italic>c.s.s</italic> terminating in fingerlike projection (<italic>f.l.p</italic>) on anterior notogastral zone.</p><p>
            <bold><italic>Setation</italic>.
            </bold> <abbrev xmlns:xlink="http://www.w3.org/1999/xlink" xlink:title="scanning electron microscope" xlink:type="simple">SEM</abbrev>-observations were necessary in order to determine setal shapes. Notogastral and prodorsal setae (<italic>ro</italic>, <italic>in</italic>) (Figures <xref ref-type="fig" rid="F1">1</xref>, <xref ref-type="fig" rid="F1">2</xref>, <xref ref-type="fig" rid="F2">6</xref>, <xref ref-type="fig" rid="F3">10</xref>, <xref ref-type="fig" rid="F4">11</xref>, <xref ref-type="fig" rid="F4">12</xref>, <xref ref-type="fig" rid="F4">13</xref>, <xref ref-type="fig" rid="F4">14</xref>) with elevated medial vein and dentitions; lateral setal margin dentate (Figure <xref ref-type="fig" rid="F3">10</xref>); <italic>ro</italic> setae small (Figures <xref ref-type="fig" rid="F4">11</xref>, <xref ref-type="fig" rid="F4">12</xref>); <italic>in</italic> large directing backwards (Figures <xref ref-type="fig" rid="F1">1</xref>, <xref ref-type="fig" rid="F2">4</xref>). In many cases the setae are twisted, immensely complicating observation; the presence of small particles adhering to setal surfaces, further obscuring observation.</p><p>Wide, short <italic>le</italic> setae (Figure <xref ref-type="fig" rid="F3">9</xref>) with central vein and dentitions. Notogastral setae with medial dentate veins and dentate margin (Figures <xref ref-type="fig" rid="F3">10</xref>, <xref ref-type="fig" rid="F4">14</xref> central vein indicated by X). Epimeral, genital, aggenital, anal and adanal setae simple, sharply tipped (Figure <xref ref-type="fig" rid="F1">3</xref>).</p><p>
            <bold><italic>Prodorsum</italic>.
            </bold> Polyhedral (dorsal view) (Figure <xref ref-type="fig" rid="F1">2</xref>, <xref ref-type="fig" rid="F2">4</xref>); convex polyhedral in lateral view (Figures <xref ref-type="fig" rid="F1">1</xref>, <xref ref-type="fig" rid="F3">7</xref>); triangular in frontal view (Figure <xref ref-type="fig" rid="F4">11</xref>). Elevated wide interlamellar process (<italic>e.i.p</italic>) (Figures <xref ref-type="fig" rid="F1">1</xref>, <xref ref-type="fig" rid="F2">4</xref>, <xref ref-type="fig" rid="F3">7</xref>, <xref ref-type="fig" rid="F4">11</xref>); <italic>e.i.p</italic> complete, with small depression in medial zone. Anteriorly situated setae <italic>in</italic> on elevated zone of <italic>e.i.p</italic>; <italic>in</italic> setae large (70 ± 5 μm), initially directing forward but tips curving backward; <italic>in</italic> setae inserted antiaxially to medial plane and slightly internally to <italic>ro</italic> insertion level (Figures <xref ref-type="fig" rid="F1">1</xref>, <xref ref-type="fig" rid="F1">2</xref>, <xref ref-type="fig" rid="F4">11</xref>, <xref ref-type="fig" rid="F4">13</xref>). Clearly visible <italic>ro</italic> setae, length 33 ± 3 μm, curving towards medial zone, apical tips adjacent to each other (Figures <xref ref-type="fig" rid="F3">9</xref>, <xref ref-type="fig" rid="F4">11</xref>, <xref ref-type="fig" rid="F4">12</xref>); <italic>le</italic> setae lateral, length 26 ± 3 μm and 12 ± 3 μm in the wider zone (Figure <xref ref-type="fig" rid="F3">9</xref>); <italic>ro</italic> setal insertion at level of <italic>le</italic> setal insertion.</p><p>Sensillus (<italic>si</italic>) cylindrical with short barbs (Figure <xref ref-type="fig" rid="F2">5</xref>). Bothridial ring (<italic>bo.ri</italic>) smooth, well defined, with bothridial tooth (Figure <xref ref-type="fig" rid="F2">5</xref>). Posterior prodorsal depressed zone (<italic>p.p.d</italic>) conspicuous, with notogastral anterior depression (<italic>n.a.d</italic>) (Figures <xref ref-type="fig" rid="F1">2</xref>, <xref ref-type="fig" rid="F2">4</xref>, <xref ref-type="fig" rid="F3">7</xref>) delimiting a large depressed area. Rostral margin slightly rounded to hexagonal (Figure <xref ref-type="fig" rid="F4">11</xref>). Lamellae lateral; lamellar tip not observed, shallow lamellar furrow not discernible.</p><!--PageBreak--><p>
            <bold><italic>Notogaster</italic>.
            </bold> Shape: in dorsal view anterior rectangular, in posterior view oval (Figure <xref ref-type="fig" rid="F1">2</xref>, <xref ref-type="fig" rid="F2">4</xref>); in lateral view anterior clearly depressed and rest convex (Figure <xref ref-type="fig" rid="F3">7</xref>); <italic>d.sj</italic> narrow, slightly rectilinear, well delimited; notogastral anterior depression (<italic>n.a.d</italic>) small (Figures <xref ref-type="fig" rid="F1">2</xref>, <xref ref-type="fig" rid="F2">4</xref>).</p><!--PageBreak--><p>Fourteen pairs of setae: <italic>c</italic><sub>1</sub>, <italic>c</italic><sub>2</sub>, <italic>da</italic>, <italic>dm</italic>, <italic>dp</italic>, <italic>la</italic>, <italic>lm</italic>, <italic>lp</italic>, <italic>h</italic><sub>1</sub>, <italic>h</italic><sub>2</sub>, <italic>h</italic><sub>3</sub>, <italic>p</italic><sub>1</sub>, <italic>p</italic><sub>2</sub>, <italic>p</italic><sub>3</sub>; <italic>c</italic><sub>1</sub> setae directing forward (Figures <xref ref-type="fig" rid="F1">2</xref>, <xref ref-type="fig" rid="F2">6</xref>), other setae directing backward (Figures <xref ref-type="fig" rid="F1">2</xref>, <xref ref-type="fig" rid="F2">4</xref>, <xref ref-type="fig" rid="F3">7</xref>), <italic>c</italic><sub>1</sub> largest; <italic>h</italic><sub>3</sub>, <italic>p</italic><sub>1</sub>, <italic>p</italic><sub>2</sub>, <italic>p</italic><sub>3</sub> smaller; c<sub>2</sub>, <italic>da</italic>, <italic>dm</italic>, <italic>dp</italic>, <italic>la</italic>, <italic>lm</italic>, <italic>la</italic>, <italic>h</italic><sub>1</sub>, <italic>h</italic><sub>2</sub> more or less equal in length. Series of irregular <italic>c.s.s</italic> in central zone converging to form a short <italic>f.l.p</italic> (Figure <xref ref-type="fig" rid="F1">2</xref>). Circumgastric depression (<italic>s.c</italic>) situated in front of <italic>p</italic><sub>1</sub>, <italic>p</italic><sub>2</sub>, <italic>p</italic><sub>3</sub>, <italic>h</italic><sub>3</sub> setae (Figure <xref ref-type="fig" rid="F2">4</xref>) clearly visible in posterior notogastral area). Humeral apophysis (<italic>h.ap</italic>) very long, clearly visible as large elongate projection resulting in characteristic shape of anterior notogastral zone (Figure <xref ref-type="fig" rid="F2">4</xref>).</p><!--PageBreak--><p>
            <bold><italic>Lateral region</italic></bold> (Figure <xref ref-type="fig" rid="F3">7</xref>). Lamellae (<italic>lam</italic>) well discernible, more or less truncate; cuticular surface of lamellar zone smooth, always without cerotegumental layer. Tutorium (<italic>tu</italic>) a prominent curving lamina, margin clearly discernible, smooth cuticula.</p><p>Deep supra tutorial depression (<italic>s.tu.d</italic>) running between and parallel to lamellae and tutorium; large pocket depression (<italic>a.tu.d</italic>) anteriorly. Pedotectum I, large extended lamina, covering acetabulum I, rounded apex. Pedotectum II, small ovoid lamina; discidium (<italic>dis</italic>) well discernible, small, triangular, rounded apex.</p><!--PageBreak--><!--PageBreak--><p>Bothridia cup-shaped; bothridial opening directing downward (Figures <xref ref-type="fig" rid="F2">5</xref>, <xref ref-type="fig" rid="F3">7</xref>); smooth bothridial ring (<italic>bo.ri</italic>) wider in inferior zone, <italic>bo.ri</italic> incomplete with bothridial tooth, clearly discernible. Sensilllus cylindrical with barbs arching toward the tip (Figures <xref ref-type="fig" rid="F2">5</xref>, <xref ref-type="fig" rid="F3">7</xref>). Humeral apophysis (<italic>h.ap</italic>): elongate extended structure, rounded apex, basally curved; anterior tip overlapping posterior bothridial part. Clearly visible large depression (<italic>dep</italic>) behind leg IV; two other <italic>dep</italic> present in lateral and posterior anal zones.</p><p>
            <bold><italic>Ventral region</italic></bold> (Figure <xref ref-type="fig" rid="F1">3</xref>). Epimera slightly elevated, delimited by a narrow but deep furrow (<italic>bo.1</italic>, <italic>bo.2</italic>, <italic>bo.sj</italic>). Epimera 4 fused, epimeral furrow (<italic>bo.3</italic>) narrow; <italic>apo.1</italic>, <italic>apo.2</italic>, <italic>apo.sj</italic> and <italic>apo.3</italic> well discernible.</p><p>Epimeral chaetotaxy 3-1-3-3. Discidum easily discernible; anterior genital furrow (<italic>a.g.f</italic>) clearly visible, situated in front of genital plate. Large genital plate; four pairs of genital setae, simple linear arrangement; all setae more or less equal in length; aggenital setae (<italic>ag</italic>) situated posteriorly to genital opening. Three pairs of adanal seta; <italic>ad<sub>3</sub></italic> close to <italic>ag</italic> setae. Anal plate polyhedral, sharply tipped. Two pairs of anal setae. Lyrifissures <italic>iad</italic> well discernible, situated laterally between <italic>ad<sub>3</sub></italic> and <italic>ad<sub>2</sub></italic>. Depressions (<italic>dep</italic>) clearly visible, situated laterally to genital and anal openings.</p><p>
            <bold><italic>Legs</italic></bold> (Figures <xref ref-type="fig" rid="F3">9</xref>–<xref ref-type="fig" rid="F4">12</xref>). All legs monodactyle. Setal formulae I (1-3-2-3-16-1) (1-2-2); II (1-4-3-3-15-1) (1-1-2); III (2-3-1-2-14-1) (1-1-0); IV (1-2-2-3-13-1) (0-1-0). See Table <xref ref-type="table" rid="T1">1</xref>.</p><table-wrap id="T1" position="float" orientation="portrait"><label>Table 1.</label><caption><p>
          <italic><tp:taxon-name><tp:taxon-name-part taxon-name-part-type="genus">Congocepheus</tp:taxon-name-part> <tp:taxon-name-part taxon-name-part-type="species">rwandensis</tp:taxon-name-part></tp:taxon-name></italic> sp. n. setae and solenidia.</p></caption><table id="TID0EKXAG" rules="all"><tbody><tr><th rowspan="1" colspan="1">Leg I</th><th rowspan="1" colspan="1">Femur</th><th rowspan="1" colspan="1">Genu</th><th rowspan="1" colspan="1">Tibia</th><th rowspan="1" colspan="1">Tarsus</th><th rowspan="1" colspan="1">Claw</th></tr><tr><td rowspan="1" colspan="1">setae</td><td rowspan="1" colspan="1">
              <italic>d</italic>,<italic>l</italic>”,<italic>v</italic></td><td rowspan="1" colspan="1">
              <italic>l</italic>”,<italic>v</italic></td><td rowspan="1" colspan="1">
              <italic>v</italic>,<italic>l</italic>’,<italic>d</italic></td><td rowspan="1" colspan="1">(<italic>ft</italic>),<italic>ε</italic>,(<italic>tc</italic>),(<italic>it</italic>),(<italic>p</italic>), (<italic>u</italic>),(<italic>a</italic>),<italic>s</italic>,(<italic>pv</italic>)</td><td rowspan="1" colspan="1">1</td></tr><tr><td rowspan="1" colspan="1">solenidia</td><td rowspan="1" colspan="1"/><td rowspan="1" colspan="1">σ</td><td rowspan="1" colspan="1">φ<sub>1</sub>, φ<sub>2</sub></td><td rowspan="1" colspan="1">ω <sub>1</sub>, ω <sub>2</sub></td><td rowspan="1" colspan="1"/></tr><tr><td rowspan="1" colspan="1">
              <bold>Leg II</bold>
            </td><td rowspan="1" colspan="1"/><td rowspan="1" colspan="1"/><td rowspan="1" colspan="1"/><td rowspan="1" colspan="1"/><td rowspan="1" colspan="1"/></tr><tr><td rowspan="1" colspan="1">setae</td><td rowspan="1" colspan="1">
              <italic>dp</italic>,<italic>da</italic>,<italic>l</italic>,<italic>v</italic></td><td rowspan="1" colspan="1">
              <italic>d</italic>,<italic>l</italic>’,<italic>v</italic></td><td rowspan="1" colspan="1">
              <italic>v</italic>,<italic>d</italic>,<italic>l</italic>”</td><td rowspan="1" colspan="1">(<italic>pv</italic>),<italic>s</italic>,(<italic>a</italic>),(<italic>u</italic>),(<italic>p</italic>), (<italic>it</italic>),(<italic>tc</italic>),(<italic>ft</italic>)</td><td rowspan="1" colspan="1">1</td></tr><tr><td rowspan="1" colspan="1">solenidia</td><td rowspan="1" colspan="1"/><td rowspan="1" colspan="1">
              <italic>σ</italic>
            </td><td rowspan="1" colspan="1">
              <italic>φ</italic>
            </td><td rowspan="1" colspan="1">ω <sub>1</sub>, ω <sub>2</sub></td><td rowspan="1" colspan="1"/></tr><tr><td rowspan="1" colspan="1">
              <bold>Leg III</bold>
            </td><td rowspan="1" colspan="1"/><td rowspan="1" colspan="1"/><td rowspan="1" colspan="1"/><td rowspan="1" colspan="1"/><td rowspan="1" colspan="1"/></tr><tr><td rowspan="1" colspan="1">setae</td><td rowspan="1" colspan="1">
              <italic>d</italic>,<italic>l</italic>’,<italic>v</italic></td><td rowspan="1" colspan="1">
              <italic>l</italic>’’</td><td rowspan="1" colspan="1">
              <italic>l</italic>”,<italic>v</italic></td><td rowspan="1" colspan="1">(<italic>pv</italic>),<italic>s</italic>,(<italic>a</italic>),(<italic>u</italic>),(<italic>p</italic>), (<italic>it</italic>),(<italic>tc</italic>),<italic>ft</italic>’’</td><td rowspan="1" colspan="1">1</td></tr><tr><td rowspan="1" colspan="1">solenidia</td><td rowspan="1" colspan="1"/><td rowspan="1" colspan="1">σ</td><td rowspan="1" colspan="1">φ</td><td rowspan="1" colspan="1">-</td><td rowspan="1" colspan="1"/></tr><tr><td rowspan="1" colspan="1">
              <bold>Leg IV</bold>
            </td><td rowspan="1" colspan="1"/><td rowspan="1" colspan="1"/><td rowspan="1" colspan="1"/><td rowspan="1" colspan="1"/><td rowspan="1" colspan="1"/></tr><tr><td rowspan="1" colspan="1">setae</td><td rowspan="1" colspan="1">
              <italic>d</italic>,<italic>v</italic></td><td rowspan="1" colspan="1">
              <italic>d</italic>,<italic>l</italic>’’</td><td rowspan="1" colspan="1">
              <italic>l</italic>”(<italic>v</italic>)</td><td rowspan="1" colspan="1">(<italic>pv</italic>),<italic>s</italic>,(<italic>a</italic>),(<italic>u</italic>),(<italic>p</italic>), (<italic>tc</italic>),(<italic>ft</italic>)</td><td rowspan="1" colspan="1">1</td></tr><tr><td rowspan="1" colspan="1">solenidia</td><td rowspan="1" colspan="1"/><td rowspan="1" colspan="1">-</td><td rowspan="1" colspan="1">φ</td><td rowspan="1" colspan="1">-</td><td rowspan="1" colspan="1"/></tr></tbody></table></table-wrap></tp:treatment-sec><tp:treatment-sec sec-type="Remarks"><title>Remarks.</title><p>The cerotegumental layer impedes clear observation of <italic>c.s.s</italic> and <italic>f.l.p</italic>. Observation of notogastral setae was complicated due their length and the fact that they are twisted. Residues adhering to setal surfaces further hampered clear observation.</p></tp:treatment-sec></tp:taxon-treatment>
