# Supplementary material for: Revision of the family Carabodidae (Acari, Oribatida) V. Fourth part. Two new species of the genus Congocepheus from the Republic of Rwanda: Congocepheus rwandensis sp. n., and Congocepheus kayoveae sp. n
Source: Zookeys. 2016 Jan 21;(556):19–41. doi: 10.3897/zookeys.556.7011 (PMC4740870; doi:10.3897/zookeys.556.7011)
Supplement: XML Treatment for Congocepheus kayoveae [file zookeys.556.7011-treatment2.xml]

<!DOCTYPE tp:taxon-treatment
  PUBLIC "-//TaxonX//DTD Taxonomic Treatment Publishing DTD v0 20100105//EN" "tax-treatment-NSO.dtd">
<tp:taxon-treatment xmlns:tp="http://www.plazi.org/taxpub"><tp:treatment-meta><kwd-group><label>Taxon classification</label><kwd><named-content content-type="kingdom">Animalia</named-content></kwd><kwd><named-content content-type="order">Oribatida</named-content></kwd><kwd><named-content content-type="family">Carabodidae</named-content></kwd></kwd-group><mixed-citation publication-type="journal"><person-group><name><surname>Fernandez</surname><given-names>Nestor</given-names></name><name><surname>Theron</surname><given-names>Pieter</given-names></name><name><surname>Leiva</surname><given-names>Sergio</given-names></name></person-group><article-title>Revision of the family <tp:taxon-name><tp:taxon-name-part taxon-name-part-type="family">Carabodidae</tp:taxon-name-part></tp:taxon-name> (<tp:taxon-name><tp:taxon-name-part taxon-name-part-type="subclass">Acari</tp:taxon-name-part></tp:taxon-name>, <tp:taxon-name><tp:taxon-name-part taxon-name-part-type="order">Oribatida</tp:taxon-name-part></tp:taxon-name>) V. Fourth part. Two new species of the genus <italic><tp:taxon-name><tp:taxon-name-part taxon-name-part-type="genus">Congocepheus</tp:taxon-name-part></tp:taxon-name></italic> from the Republic of Rwanda: <italic><tp:taxon-name><tp:taxon-name-part taxon-name-part-type="genus">Congocepheus</tp:taxon-name-part> <tp:taxon-name-part taxon-name-part-type="species">rwandensis</tp:taxon-name-part></tp:taxon-name></italic> sp. n., and <italic><tp:taxon-name><tp:taxon-name-part taxon-name-part-type="genus">Congocepheus</tp:taxon-name-part> <tp:taxon-name-part taxon-name-part-type="species">kayoveae</tp:taxon-name-part></tp:taxon-name></italic> sp. n.</article-title><source>Zookeys</source><day>21</day><month>1</month><year>2016</year><volume>2016</volume><issue>556</issue><fpage>19</fpage><lpage>41</lpage><pub-id pub-id-type="doi">10.3897/zookeys.556.7011</pub-id></mixed-citation></tp:treatment-meta><tp:nomenclature><tp:taxon-name>
            <tp:taxon-name-part taxon-name-part-type="genus">Congocepheus</tp:taxon-name-part>
            <tp:taxon-name-part taxon-name-part-type="species">kayoveae</tp:taxon-name-part>
            <object-id xmlns:xlink="http://www.w3.org/1999/xlink" content-type="zoobank" xlink:type="simple">http://zoobank.org/BFD45F16-4D42-4684-81C2-17A3D5F723C7</object-id>
          </tp:taxon-name><tp:taxon-status xmlns:xlink="http://www.w3.org/1999/xlink" xlink:type="simple">sp. n.</tp:taxon-status><xref ref-type="fig" rid="F6">Figures 19–24</xref><xref ref-type="fig" rid="F7">, 25–28</xref><xref ref-type="fig" rid="F8">, 29–33</xref><xref ref-type="fig" rid="F9">, 34–38</xref><xref ref-type="fig" rid="F10">, 39–43</xref><xref ref-type="fig" rid="F11">, 44–47</xref><xref ref-type="table" rid="T2">; Table 2</xref><!--PageBreak--></tp:nomenclature><tp:treatment-sec sec-type="Etymology"><title>Etymology.</title><p>The specific epithet is derived from Kayove, Rwanda, where the type material was collected.</p><!--PageBreak--></tp:treatment-sec><tp:treatment-sec sec-type="material"><title>Material examined.</title><p>Holotype Female. “73/2. Kayove- Rwanda; 2100 mts. 15/V/1973” Leg. P.Werner; material deposited in the Collection of the Natural History Museum of Geneva (<named-content xmlns:xlink="http://www.w3.org/1999/xlink" content-type="dwc:institutional_code" xlink:type="simple">MHNG</named-content>), Switzerland; preserved in 70% ethanol. Four adult female paratypes, same locality and date as holotype; deposited in Collection of <named-content xmlns:xlink="http://www.w3.org/1999/xlink" content-type="dwc:institutional_code" xlink:type="simple">MHNG</named-content>; preserved in 70 % ethanol. Material studied by <abbrev xmlns:xlink="http://www.w3.org/1999/xlink" xlink:title="scanning electron microscope" xlink:type="simple">SEM</abbrev>: six specimens, not deposited.</p></tp:treatment-sec><tp:treatment-sec sec-type="Diagnosis adult female"><title>Diagnosis adult female.</title><p>Integumental microsculpture: notogaster with irregular cord-shaped structures and elongate fingerlike projection.</p><p>Setation: <italic>simple</italic>: epimeral, genital, aggenital, anal, adanal, subcapitular; <italic>one central dentate vein, margin dentate</italic>: notogastral; <italic>two dentate veins, margin dentate</italic>: rostral, interlamellar; <italic>flat setae, margin dentate, central dentate vein</italic>: lamellar.</p><p>Prodorsum: elevated interlamellar process complete; margin of laterodorsal lamellae slightly elevated. Prominent triangular lamellar tip, lamellar setae situated externally; shallow lamellar furrow terminating near internal limit of lamellar tip. Tutorium spoon-shaped, larger than Pedotectum I. Rostrum: rounded undulate margin, wide, large, projecting forward. Epimera elevated, delimited by deep furrow; deep hollow paraxially to epimere 1; epimeres 3 and 4 unfused. Epimeral chaetotaxy 3-1-3-3. Genital plate rounded; four or five pairs of genital setae; aggenital setae posterior to genital opening, far from <italic>ad<sub>3</sub></italic>.</p></tp:treatment-sec><tp:treatment-sec sec-type="Description"><title>Description.</title><p>
            <bold><italic>Measurements</italic>.
            </bold> <abbrev xmlns:xlink="http://www.w3.org/1999/xlink" xlink:title="scanning electron microscope" xlink:type="simple">SEM</abbrev>: 464 μm (462–467) × 173 μm (172–180) (measurements on six specimens). Light microscopy: 467 μm (465–468) × 175 μm (173–183) (measurements on five specimens).</p><p>
            <bold><italic>Shape</italic>.
            </bold> Elongate oval (Figure <xref ref-type="fig" rid="F6">19</xref>). <bold><italic>Colour</italic>.</bold> Specimens without cerotegument; light brown to yellowish-brown when observed in reflected light.</p><fig id="F6" position="float" orientation="portrait"><label>Figures 19–24.</label><caption><p>
          <italic><tp:taxon-name><tp:taxon-name-part taxon-name-part-type="genus">Congocepheus</tp:taxon-name-part> <tp:taxon-name-part taxon-name-part-type="species">kayoveae</tp:taxon-name-part></tp:taxon-name></italic> sp. n. Adult female, <abbrev xmlns:xlink="http://www.w3.org/1999/xlink" xlink:title="scanning electron microscope" xlink:type="simple">SEM</abbrev>. <bold>19</bold> dorsal view, with detail of fingerlike projection (<italic>f.l.p</italic>) <bold>20</bold> lateral view, bothridium, sensillus and humeral apophysis <bold>21</bold> rostral setae <bold>22</bold> cuticular microsculpture <bold>23</bold> cerotegumental layer and cuticular microsculpture <bold>24</bold> interlamellar setae. Abbreviations: see “Material and methods”. Scale bars: (<bold>19</bold>) 100 μm (detail of <italic>f.l.p</italic> = 20 μm); (<bold>20</bold>) 20 μm; (<bold>21, 23, 24</bold>) 10 μm; (<bold>22</bold>) 5 μm.</p></caption><graphic xmlns:xlink="http://www.w3.org/1999/xlink" xlink:href="zookeys-556-019-g006.jpg" position="float" orientation="portrait" xlink:type="simple" id="oo_74001.jpg"/></fig><p>
            <bold><italic>Cerotegument</italic>.
            </bold> Present: thin amorphous layer (0,3–0,5 μm) on prodorsum, notogaster, ventral region; with adhering soil particles principally on <italic>e.i.p</italic> and central notogastral zone (Figures <xref ref-type="fig" rid="F6">19</xref>, <xref ref-type="fig" rid="F6">21</xref>, <xref ref-type="fig" rid="F6">22</xref>, <xref ref-type="fig" rid="F6">23</xref>, <xref ref-type="fig" rid="F6">24</xref>). Observation of cuticular ornamentation not impeded by cerotegumental layer (Figures <xref ref-type="fig" rid="F6">20</xref>, <xref ref-type="fig" rid="F6">22</xref>, <xref ref-type="fig" rid="F8">29</xref>, <xref ref-type="fig" rid="F8">31</xref>). Absent: bothridial ring (<italic>bo.ri</italic>) (Figure <xref ref-type="fig" rid="F6">20</xref>).</p><fig id="F7" position="float" orientation="portrait"><label>Figures 25–28.</label><caption><p>
          <italic><tp:taxon-name><tp:taxon-name-part taxon-name-part-type="genus">Congocepheus</tp:taxon-name-part> <tp:taxon-name-part taxon-name-part-type="species">kayoveae</tp:taxon-name-part></tp:taxon-name></italic> sp. n. Adult female, optical observations. <bold>25</bold> dorsal view <bold>26</bold> prodorsum, frontal inclined view <bold>27</bold> prodorsum, dorsal inclined view <bold>28</bold> lateral view. Abbreviations: see “Material and methods”. Scale bars: (<bold>25, 28</bold>) 220 μm; (<bold>26, 27</bold>) 80 μm.</p></caption><graphic xmlns:xlink="http://www.w3.org/1999/xlink" xlink:href="zookeys-556-019-g007.jpg" position="float" orientation="portrait" xlink:type="simple" id="oo_74002.jpg"/></fig><fig id="F8" position="float" orientation="portrait"><label>Figures 29–33.</label><caption><p>
          <italic><tp:taxon-name><tp:taxon-name-part taxon-name-part-type="genus">Congocepheus</tp:taxon-name-part> <tp:taxon-name-part taxon-name-part-type="species">kayoveae</tp:taxon-name-part></tp:taxon-name></italic> sp. n. Adult female, <abbrev xmlns:xlink="http://www.w3.org/1999/xlink" xlink:title="scanning electron microscope" xlink:type="simple">SEM</abbrev>. <bold>29</bold> lateral view <bold>30</bold> frontal inclined view <bold>31</bold> lateral inclined view <bold>32</bold> notogastral setae <bold>33</bold> damaged cerotegumental layer. Abbreviations: see “Material and methods”. Scale bars: (<bold>29</bold>) 100 μm; (<bold>30–31</bold>) 50 μm; (<bold>32</bold>) 10 μm; (<bold>33</bold>) 5 μm.</p></caption><graphic xmlns:xlink="http://www.w3.org/1999/xlink" xlink:href="zookeys-556-019-g008.jpg" position="float" orientation="portrait" xlink:type="simple" id="oo_74003.jpg"/></fig><p>
            <bold><italic>Integument</italic>.
            </bold> <italic><tp:taxon-name><tp:taxon-name-part taxon-name-part-type="genus">Pusticulate</tp:taxon-name-part></tp:taxon-name></italic> (Figure <xref ref-type="fig" rid="F6">22</xref>): prodorsum: <italic>e.i.p</italic> posterior zone, lamellar margin and bothridial zone; central notogastral zone and humeral apophysis (Figures <xref ref-type="fig" rid="F6">19</xref>, <xref ref-type="fig" rid="F6">20</xref>, <xref ref-type="fig" rid="F8">29</xref>); legs: femurs (Figure <xref ref-type="fig" rid="F9">38</xref>). Smooth to granulate: prodorsum: anterior <italic>e.i.p</italic> (Figure <xref ref-type="fig" rid="F6">19</xref>); notogaster: <italic>s.c</italic>, <italic>b.ng</italic> zone (Figure <xref ref-type="fig" rid="F8">29</xref>); lateral zone: <italic>Tu</italic>, <italic>s.tu.d</italic>, <italic>Pd I</italic>, <italic>Pd II</italic>. Ventral zone: subcapitulum, epimeral, genital, anal and <italic>dep</italic> (Figures <xref ref-type="fig" rid="F8">29</xref>, <xref ref-type="fig" rid="F8">30</xref>, <xref ref-type="fig" rid="F8">31</xref>, <xref ref-type="fig" rid="F9">34</xref>, <xref ref-type="fig" rid="F10">39</xref>, <xref ref-type="fig" rid="F10">40</xref>, <xref ref-type="fig" rid="F10">41</xref>, <xref ref-type="fig" rid="F10">42</xref>). Series of irregular <italic>c.s.s.</italic> on notogastral zone, forming central elongate <italic>f.l.p</italic> (Figures <xref ref-type="fig" rid="F7">25</xref>, <xref ref-type="fig" rid="F7">28</xref>) (described in detail under notogaster), well visible without cerotegumental layer.</p><fig id="F9" position="float" orientation="portrait"><label>Figures 34–38.</label><caption><p>
          <italic><tp:taxon-name><tp:taxon-name-part taxon-name-part-type="genus">Congocepheus</tp:taxon-name-part> <tp:taxon-name-part taxon-name-part-type="species">kayoveae</tp:taxon-name-part></tp:taxon-name></italic> sp. n. Adult female <abbrev xmlns:xlink="http://www.w3.org/1999/xlink" xlink:title="scanning electron microscope" xlink:type="simple">SEM</abbrev>. <bold>34</bold> subcapitulum, ventral view <bold>35</bold> prodorsum, frontal view <bold>36</bold> lamellar setae (<italic>le</italic>), lateral view <bold>37</bold> setae <italic>dp</italic>, dorsal view <bold>38</bold> seta <italic>d</italic> femur III, lateral view. Abbreviations: see “Material and methods”. Scale bars: (<bold>33</bold>) 20 μm; (<bold>34</bold>) 50 μm; (<bold>35–37</bold>) 10 μm.</p></caption><graphic xmlns:xlink="http://www.w3.org/1999/xlink" xlink:href="zookeys-556-019-g009.jpg" position="float" orientation="portrait" xlink:type="simple" id="oo_74004.jpg"/></fig><fig id="F10" position="float" orientation="portrait"><label>Figures 39–43.</label><caption><p>
          <italic><tp:taxon-name><tp:taxon-name-part taxon-name-part-type="genus">Congocepheus</tp:taxon-name-part> <tp:taxon-name-part taxon-name-part-type="species">kayoveae</tp:taxon-name-part></tp:taxon-name></italic> sp. n. Adult female <abbrev xmlns:xlink="http://www.w3.org/1999/xlink" xlink:title="scanning electron microscope" xlink:type="simple">SEM</abbrev>. <bold>39</bold> ventral view <bold>40</bold> genital plate <bold>41</bold> anal zone <bold>42</bold> genital plate, lateral view <bold>43</bold> epimeral setae. Abbreviations: see “Material and methods”. Scale bars: (<bold>39</bold>) 100 μm; (<bold>40, 42, 43, 44</bold>) 10 μm; (<bold>38, 41</bold>) 20 μm.</p></caption><graphic xmlns:xlink="http://www.w3.org/1999/xlink" xlink:href="zookeys-556-019-g010.jpg" position="float" orientation="portrait" xlink:type="simple" id="oo_74005.jpg"/></fig><fig id="F11" position="float" orientation="portrait"><label>Figures 44–47.</label><caption><p>
          <italic><tp:taxon-name><tp:taxon-name-part taxon-name-part-type="genus">Congocepheus</tp:taxon-name-part> <tp:taxon-name-part taxon-name-part-type="species">kayoveae</tp:taxon-name-part></tp:taxon-name></italic> sp. n. Adult female, optical observations. <bold>44</bold> leg I antiaxial <bold>45</bold> leg IV, antiaxial <bold>46</bold> leg III, antiaxial <bold>47</bold> leg II antiaxial. Abbreviations: see “Material and methods”. Scale bar: (<bold>44–47</bold>) 100 μm.</p></caption><graphic xmlns:xlink="http://www.w3.org/1999/xlink" xlink:href="zookeys-556-019-g011.jpg" position="float" orientation="portrait" xlink:type="simple" id="oo_74006.jpg"/></fig><p>
            <bold><italic>Setation</italic>.
            </bold> <italic>Simple</italic>: epimeral (Figures <xref ref-type="fig" rid="F10">39</xref>, <xref ref-type="fig" rid="F10">43</xref>), genital (Figures <xref ref-type="fig" rid="F10">40</xref>, <xref ref-type="fig" rid="F10">42</xref>), aggenital (Figure <xref ref-type="fig" rid="F10">42</xref>), anal, adanal (Figure <xref ref-type="fig" rid="F10">41</xref>), subcapitular (Figure <xref ref-type="fig" rid="F9">34</xref>) and seta of genu, tibia and tarse of legs. <italic>One central dentate vein and dentate margin</italic>: notogastral (Figures <xref ref-type="fig" rid="F8">32</xref>, <xref ref-type="fig" rid="F9">37</xref>); two types of notogastral setae: large <italic>c<sub>1</sub></italic>, <italic>c<sub>2</sub></italic>, <italic>dp</italic>, <italic>h<sub>1</sub></italic>, with upward directing dentate margin (Figure <xref ref-type="fig" rid="F9">37</xref>); small <italic>da</italic>, <italic>dm</italic>, <italic>la</italic>, <italic>lm</italic>, <italic>lp</italic>, <italic>h<sub>2</sub></italic>, <italic>h<sub>3</sub></italic>, <italic>p<sub>1</sub></italic>, <italic>p<sub>2</sub></italic>, <italic>p<sub>3</sub></italic>, dentate margin not directing upward (Figure <xref ref-type="fig" rid="F8">32</xref>). <italic>Two dentate veins and dentate margin</italic> (Figures <xref ref-type="fig" rid="F6">21</xref>, <xref ref-type="fig" rid="F6">24</xref>), <italic>ro</italic> (Figure <xref ref-type="fig" rid="F6">21</xref>), <italic>in</italic> setae (Figure <xref ref-type="fig" rid="F6">24</xref>). <italic>Flat setae, dentate margin with central dentate vein</italic>: <italic>le</italic> <!--PageBreak--><!--PageBreak--><!--PageBreak-->setae (Figure <xref ref-type="fig" rid="F9">36</xref>), superior margin presenting few teeth; numerous large teeth on inferior margin. <italic>Barbate, with central dentition</italic>: large femoral setae (legs I-IV) (Figure <xref ref-type="fig" rid="F9">38</xref>).</p><p>
            <bold><italic>Prodorsum</italic>.
            </bold> Polyhedral (dorsal view) (Figure <xref ref-type="fig" rid="F6">19</xref>); slightly convex polyhedral in lateral view (Figure <xref ref-type="fig" rid="F8">29</xref>); triangular in frontal view (Figure <xref ref-type="fig" rid="F9">35</xref>). Elevated interlamellar process (<italic>e.i.p.</italic>) almost flat in dorsal view (Figures <xref ref-type="fig" rid="F6">19</xref>, <xref ref-type="fig" rid="F7">25</xref>); large surface between <italic>p.p.d</italic> and <italic>in</italic> setae insertion zone (Figures <xref ref-type="fig" rid="F6">19</xref>, <xref ref-type="fig" rid="F8">29</xref>, <xref ref-type="fig" rid="F9">35</xref>), flat in frontal view (Figure <xref ref-type="fig" rid="F9">35</xref>) (see Remarks); <italic>in</italic> setae (Figure <xref ref-type="fig" rid="F6">24</xref>) large (82 μm ± 5), curving, directing backward (Figures <xref ref-type="fig" rid="F6">19</xref>, <xref ref-type="fig" rid="F8">29</xref>, <xref ref-type="fig" rid="F8">30</xref>, <xref ref-type="fig" rid="F8">31</xref>, <xref ref-type="fig" rid="F9">35</xref>), setae inserted anteriorly on <italic>e.i.p.</italic> (Figures <xref ref-type="fig" rid="F8">29</xref>, <xref ref-type="fig" rid="F8">30</xref>, <xref ref-type="fig" rid="F8">31</xref>) at same longitudinal level as <italic>ro</italic> insertion (Figure <xref ref-type="fig" rid="F9">35</xref>); <italic>ro</italic> setae (Figure <xref ref-type="fig" rid="F6">21</xref>) length (38 μm ±3 μm), directing forward and paraxially (Figures <xref ref-type="fig" rid="F8">29</xref>, <xref ref-type="fig" rid="F8">30</xref>), curving downward (Figures <xref ref-type="fig" rid="F8">29</xref>, <xref ref-type="fig" rid="F9">36</xref>) with criss-crossing tips (Figures <xref ref-type="fig" rid="F6">21</xref>, <xref ref-type="fig" rid="F8">30</xref>, <xref ref-type="fig" rid="F9">35</xref>); <italic>le</italic> setae lateral (Figures <xref ref-type="fig" rid="F8">29</xref>, <xref ref-type="fig" rid="F9">35</xref>, <xref ref-type="fig" rid="F9">36</xref>), length (58 μm ± 3), wider zone (10 μm ± 2); <italic>ro</italic> and <italic>le</italic> setal insertion at same level.</p><p>Sensillus (<italic>si</italic>) (Figure <xref ref-type="fig" rid="F6">20</xref>) (66 μm ± 3) uncinate, curving upward (Figures <xref ref-type="fig" rid="F8">29</xref>, <xref ref-type="fig" rid="F8">30</xref>, <xref ref-type="fig" rid="F8">31</xref>, <xref ref-type="fig" rid="F9">35</xref>). Bothridial ring (<italic>bo.ri</italic>) smooth, well defined, with bothridial tooth (Figure <xref ref-type="fig" rid="F6">20</xref>).</p><p>Rostral margin slightly rounded, margin undulate (Figure <xref ref-type="fig" rid="F8">30</xref> indicated byJ; 35 indicated by Y).</p><p>Lamellae running dorsolaterally (Figures <xref ref-type="fig" rid="F7">26</xref>, <xref ref-type="fig" rid="F7">27</xref>); semicircular shallow lamellar furrow (<italic>l.l.f</italic>) originating on bothridial zone and terminating near lamellar tip (<italic>la.ti</italic>), clearly discernible when cerotegumental layer absent (Figures <xref ref-type="fig" rid="F7">26</xref>, <xref ref-type="fig" rid="F7">27</xref>). Posterior prodorsal depressed zone (<italic>p.p.d</italic>) large, normal (Figures <xref ref-type="fig" rid="F6">19</xref>, <xref ref-type="fig" rid="F7">25</xref>).</p><p>
            <bold><italic>Notogaster</italic>.
            </bold> Ovoid in dorsal view, with slight constriction at level of <italic>da</italic>, <italic>la</italic> setae (Figure <xref ref-type="fig" rid="F6">19</xref>); in lateral view zone anterior to <italic>da</italic>, <italic>la</italic> setae slightly depressed, rest convex (Figure <xref ref-type="fig" rid="F8">29</xref>); <italic>d.sj</italic> narrow, slightly rectilinear, well delimited (Figure <xref ref-type="fig" rid="F7">25</xref>); notogastral anterior depression (<italic>n.a.d</italic>) reduced (Figures <xref ref-type="fig" rid="F6">19</xref>, <xref ref-type="fig" rid="F7">25</xref>).</p><p>Fourteen pairs of setae: <italic>c</italic><sub>1</sub>, <italic>c</italic><sub>2</sub>, <italic>da</italic>, <italic>dm</italic>, <italic>dp</italic>, <italic>la</italic>, <italic>lm</italic>, <italic>lp</italic>, <italic>h</italic><sub>1</sub>, <italic>h</italic><sub>2</sub>, <italic>h</italic><sub>3</sub>, <italic>p</italic><sub>1</sub>, <italic>p</italic><sub>2</sub>, <italic>p</italic><sub>3</sub>; <italic>c</italic><sub>1</sub> (86 ± 5 μm); c<sub>2</sub> (75 ± 5 μm) both setae long and thin, direction variable but in most cases directing forward (Figure <xref ref-type="fig" rid="F6">19</xref>, <xref ref-type="fig" rid="F8">31</xref>, <xref ref-type="fig" rid="F9">35</xref>), however not uncommon for these setae to be directing backward (Figure <xref ref-type="fig" rid="F8">29</xref>). Setae <italic>da</italic> (35 ±3 μm); <italic>dm</italic> (30 ± 3 μm); <italic>dp</italic> (65 ± 3 μm); <italic>la</italic> (35 ± 3 μm); <italic>lm</italic> (27 ± 3 μm); <italic>lp</italic> (42 ± 3 μm); <italic>h</italic><sub>1</sub> (48 ± 3 μm); <italic>h</italic><sub>2</sub> (45 ± 3 μm); <italic>h</italic><sub>3</sub> (25 ± 3 μm); <italic>p</italic><sub>1</sub> (13 ± 3 μm); <italic>p</italic><sub>2</sub> (15 ± 3 μm); <italic>p</italic><sub>3</sub> (17 ± 3 μm).</p><p>Cord-shaped structures (<italic>c.s.s</italic>) converging in central anterior zone forming an elongate fingerlike projection (<italic>f.l.p</italic>) (53 ± 5 μm (Figure <xref ref-type="fig" rid="F7">25</xref>). Circumgastric depression (<italic>s.c</italic>) present, clearly visible (Figures <xref ref-type="fig" rid="F6">19</xref>, <xref ref-type="fig" rid="F8">29</xref>), from <italic>h.ap</italic> surrounding notogaster, situated between <italic>la</italic>, <italic>lm</italic> , <italic>lp</italic>, <italic>h<sub>2</sub></italic>, <italic>h<sub>1</sub></italic> and <italic>h<sub>3</sub></italic>, <italic>p<sub>3</sub></italic>, <italic>p<sub>2</sub></italic>, <italic>p<sub>1</sub></italic> setae (Figure <xref ref-type="fig" rid="F6">19</xref>). Humeral apophysis (<italic>h.ap</italic>) large elongate projection (Figure <xref ref-type="fig" rid="F6">19</xref>).</p><p>
            <bold><italic>Lateral region</italic></bold> (Figures <xref ref-type="fig" rid="F8">29</xref>, <xref ref-type="fig" rid="F8">31</xref>). Lamellae (<italic>lam</italic>) easily discernible; cuticular microsculpture near bothridial zone pusticulate with several round depressions (Figure <xref ref-type="fig" rid="F6">20</xref>); <italic>le</italic> setal insertion at same level as <italic>ro</italic> setal insertion; conspicuous <italic>la.ti</italic> (Figures <xref ref-type="fig" rid="F7">25</xref>, <xref ref-type="fig" rid="F7">26</xref>, <xref ref-type="fig" rid="F9">35</xref>) (details in frontal view).</p><p>Tutorium (<italic>tu</italic>) prominent lamina, curving margin, clearly discernible, smooth cuticula (Figures <xref ref-type="fig" rid="F8">29</xref>, <xref ref-type="fig" rid="F8">31</xref>). Deep supratutorial depression (<italic>s.tu.d</italic>) running parallel to and between lamellae and tutorium; <italic>p.tu.d</italic> and <italic>a,tu d</italic> present, large (Figure <xref ref-type="fig" rid="F8">31</xref>). <italic>Tu</italic> larger than <italic>Pd I</italic>, expanded laterally (Figure <xref ref-type="fig" rid="F8">31</xref>).</p><!--PageBreak--><p>Bothridial ring (<italic>bo.ri</italic>) smooth, with <italic>bo.to</italic>, hardly discernible due to positioning of lateral antiaxial setae (<italic>l</italic>”) of genu II (Figure <xref ref-type="fig" rid="F6">20</xref>) (see Remarks); <italic>h.ap</italic> triangular, inferior margin rounded; anterior zone of <italic>h.ap</italic> overlapping posterior bothridial zone (Figures <xref ref-type="fig" rid="F6">20</xref>, <xref ref-type="fig" rid="F8">29</xref>).</p><p>Clearly delimited zone on <italic>s.c</italic> with more or less smooth cuticula, immediately followed by clearly delimited pusticulate zone (Figure <xref ref-type="fig" rid="F8">29</xref>), and slightly below insertion of setae <italic>h<sub>3</sub></italic>, <italic>p<sub>3</sub></italic>, <italic>p<sub>2</sub></italic>, <italic>p<sub>1</sub></italic> to <italic>h.ap</italic>, a smooth zone extending to <italic>b.ng</italic>. Clearly delimited depressed zone behind leg IV. Cuticular ribbon (Figure <xref ref-type="fig" rid="F8">29</xref> indicated by X) parallel to <italic>b.ng</italic>.</p><p>
            <bold><italic>Frontal view</italic></bold> (Figures <xref ref-type="fig" rid="F7">26</xref>, <xref ref-type="fig" rid="F7">27</xref>, <xref ref-type="fig" rid="F8">30</xref>, <xref ref-type="fig" rid="F9">35</xref>). Actual shape and disposition of: <italic>e.i.p</italic>, <italic>in</italic> setae, <italic>Lam</italic>, <italic>le</italic> setae, <italic>la.ti</italic>, <italic>Tu</italic>, <italic>Pd I</italic>, <italic>s.tu.d.</italic> and characteristics of rostral margin visible in frontal view.</p><p>Complete, flat <italic>e.i.p</italic> (Figure <xref ref-type="fig" rid="F9">35</xref>); <italic>in</italic> setae placed far from <italic>e.i.p</italic> margin; <italic>Lam</italic> present slightly higher up on margin, terminating anteriorly in large triangular <italic>la.ti</italic>, with <italic>le</italic> setae situated in the external limit of <italic>la.ti</italic> (Figures <xref ref-type="fig" rid="F8">30</xref>, <xref ref-type="fig" rid="F9">35</xref>) and the <italic>l.l.f</italic> terminating near internal limit of <italic>la.ti</italic> (Figure <xref ref-type="fig" rid="F7">26</xref>, <xref ref-type="fig" rid="F7">27</xref>). Insertions of <italic>ro</italic> and <italic>le</italic> setae at the same transverse level (Figure <xref ref-type="fig" rid="F9">34</xref>). The <italic>l.l.f</italic> is only clearly discernible under optical observation (Figures <xref ref-type="fig" rid="F7">26</xref>, <xref ref-type="fig" rid="F7">27</xref>); in <abbrev xmlns:xlink="http://www.w3.org/1999/xlink" xlink:title="scanning electron microscope" xlink:type="simple">SEM</abbrev> observation the zone between <italic>l.l.f</italic> and lamellar margin is a slightly flat zone (Figure <xref ref-type="fig" rid="F8">30</xref>). Laterally expanded spoon-shaped <italic>Tu</italic> appearing larger than <italic>Pd I</italic> (Figures <xref ref-type="fig" rid="F8">30</xref>, <xref ref-type="fig" rid="F9">35</xref>); very deep <italic>s.tu.d</italic> completely concealing leg I (Figure <xref ref-type="fig" rid="F8">30</xref>). Rounded, undulate rostral margin with prominent forward extension, parallel to <italic>Tu</italic>, extending backward <italic>Pd I</italic> level (Figures <xref ref-type="fig" rid="F8">30</xref>, <xref ref-type="fig" rid="F9">35</xref>) (See Discussion).</p><p>
            <bold><italic>Ventral region</italic></bold> (Figures <xref ref-type="fig" rid="F9">34</xref>, <xref ref-type="fig" rid="F10">39</xref>, <xref ref-type="fig" rid="F10">40</xref>, <xref ref-type="fig" rid="F10">41</xref>, <xref ref-type="fig" rid="F10">42</xref>, <xref ref-type="fig" rid="F10">43</xref>). Large, clearly discernible rostral margin (Figure <xref ref-type="fig" rid="F9">34</xref> indicated by X). Elevated epimera delimited by deep furrow (Figure <xref ref-type="fig" rid="F10">39</xref>); deep hollow zone paraxial to epimere 1(Figure <xref ref-type="fig" rid="F10">39</xref>, indicated by K); complete epimere <italic>sj</italic>; epimera 3 and 4 well discernible, unfused. Epimeral chaetotaxy 3-1-3-3. Epimeral setae <italic>1a</italic>, <italic>2a</italic>, <italic>3a</italic>, <italic>4a</italic>, largest. Discidum clearly discernible; <italic>a.g.f</italic> clearly visible, situated anterior to genital plate (Figure <xref ref-type="fig" rid="F10">40</xref>). Genital plate rounded, with four or five pairs of genital setae, (see Remarks) (Figures <xref ref-type="fig" rid="F10">40</xref>, <xref ref-type="fig" rid="F10">42</xref>); all setae more or less equal in length; <italic>ag</italic> setae situated posterior to genital opening, far from <italic>ad<sub>3</sub></italic> (Figure <xref ref-type="fig" rid="F10">39</xref>). Three pairs of <italic>ad</italic> seta, more or less equal in length (Figure <xref ref-type="fig" rid="F10">41</xref>); anal plate polyhedral (Figure <xref ref-type="fig" rid="F10">41</xref>), sharply tipped; two pairs of anal setae; anterior pairs larger than posterior. Shallow depressions (<italic>dep</italic>) (Figure <xref ref-type="fig" rid="F10">39</xref>) situated laterally on either side of as well as between genital and anal openings. Subcapitulum diarthric (Figure <xref ref-type="fig" rid="F9">34</xref>); setae <italic>h</italic> largest.</p><p>
            <bold><italic>Legs</italic></bold> (Figures <xref ref-type="fig" rid="F11">44–47</xref>). All legs monodactyle. Setal formulae I (1-4-2-4-16-1) (1-2-2); II (1-3-3-3-15-1) (1-1-2); III (2-3-1-2-14-1) (1-1-0); IV (1-2-2-3-12-1) (0-1-0). See Table <xref ref-type="table" rid="T2">2</xref>.</p><table-wrap id="T2" position="float" orientation="portrait"><label>Table 2.</label><caption><p>
          <italic><tp:taxon-name><tp:taxon-name-part taxon-name-part-type="genus">Congocepheus</tp:taxon-name-part> <tp:taxon-name-part taxon-name-part-type="species">kayoveae</tp:taxon-name-part></tp:taxon-name></italic> sp. n. setae and solenidia.</p></caption><table id="TID0E6OBG" rules="all"><tbody><tr><th rowspan="1" colspan="1">Leg I</th><th rowspan="1" colspan="1">Femur</th><th rowspan="1" colspan="1">Genu</th><th rowspan="1" colspan="1">Tibia</th><th rowspan="1" colspan="1">Tarsus</th><th rowspan="1" colspan="1">Claw</th></tr><tr><td rowspan="1" colspan="1">setae</td><td rowspan="1" colspan="1">
              <italic>da</italic>, <italic>dp</italic>, <italic>v</italic>, <italic>l</italic>”</td><td rowspan="1" colspan="1">
              <italic>d</italic>,<italic>v</italic></td><td rowspan="1" colspan="1">(<italic>v</italic>), <italic>l</italic>”,<italic>d</italic></td><td rowspan="1" colspan="1">(<italic>ft</italic>),<italic>ε</italic>,(<italic>tc</italic>),(<italic>it</italic>),(<italic>p</italic>),(<italic>u</italic>),(<italic>a</italic>), <italic>s</italic>,(<italic>pv</italic>), <italic>Ad</italic>”</td><td rowspan="1" colspan="1">1</td></tr><tr><td rowspan="1" colspan="1">solenidia</td><td rowspan="1" colspan="1"/><td rowspan="1" colspan="1">
              <italic>σ</italic>
            </td><td rowspan="1" colspan="1">
              <italic>φ<sub>1</sub></italic>, <italic>φ<sub>2</sub></italic></td><td rowspan="1" colspan="1">
              <italic>ω <sub>1</sub></italic>
              <sub>,</sub> <italic>ω <sub>2</sub></italic></td><td rowspan="1" colspan="1"/></tr><tr><td rowspan="1" colspan="1">
              <bold>Leg II</bold>
            </td><td rowspan="1" colspan="1"/><td rowspan="1" colspan="1"/><td rowspan="1" colspan="1"/><td rowspan="1" colspan="1"/><td rowspan="1" colspan="1"/></tr><tr><td rowspan="1" colspan="1">setae</td><td rowspan="1" colspan="1">
              <italic>dp</italic>, <italic>da</italic>, <italic>l</italic>’</td><td rowspan="1" colspan="1">
              <italic>d</italic>,<italic>l</italic>’,<italic>v</italic></td><td rowspan="1" colspan="1">
              <italic>v</italic>, <italic>d</italic>, <italic>l</italic>’</td><td rowspan="1" colspan="1">(<italic>pv</italic>), <italic>s</italic>,(<italic>a</italic>),(<italic>u</italic>),(<italic>p</italic>), (<italic>it</italic>), (<italic>tc</italic>), (<italic>ft</italic>)</td><td rowspan="1" colspan="1">1</td></tr><tr><td rowspan="1" colspan="1">solenidia</td><td rowspan="1" colspan="1"/><td rowspan="1" colspan="1">σ</td><td rowspan="1" colspan="1">φ</td><td rowspan="1" colspan="1">ω <sub>1</sub>, ω <sub>2</sub></td><td rowspan="1" colspan="1"/></tr><tr><td rowspan="1" colspan="1">
              <bold>Leg III</bold>
            </td><td rowspan="1" colspan="1"/><td rowspan="1" colspan="1"/><td rowspan="1" colspan="1"/><td rowspan="1" colspan="1"/><td rowspan="1" colspan="1"/></tr><tr><td rowspan="1" colspan="1">setae</td><td rowspan="1" colspan="1">
              <italic>d</italic>, <italic>l</italic>’,<italic>v</italic></td><td rowspan="1" colspan="1">
              <italic>l</italic>’</td><td rowspan="1" colspan="1">(<italic>v</italic>)</td><td rowspan="1" colspan="1">(<italic>pv</italic>),<italic>s</italic>,(<italic>a</italic>),(<italic>u</italic>),(<italic>p</italic>),(<italic>it</italic>),(<italic>tc</italic>), <italic>ft</italic>’’</td><td rowspan="1" colspan="1">1</td></tr><tr><td rowspan="1" colspan="1">solenidia</td><td rowspan="1" colspan="1"/><td rowspan="1" colspan="1">σ</td><td rowspan="1" colspan="1">φ</td><td rowspan="1" colspan="1">-</td><td rowspan="1" colspan="1"/></tr><tr><td rowspan="1" colspan="1">
              <bold>Leg IV</bold>
            </td><td rowspan="1" colspan="1"/><td rowspan="1" colspan="1"/><td rowspan="1" colspan="1"/><td rowspan="1" colspan="1"/><td rowspan="1" colspan="1"/></tr><tr><td rowspan="1" colspan="1">setae</td><td rowspan="1" colspan="1">
              <italic>d</italic> , <italic>v</italic></td><td rowspan="1" colspan="1">
              <italic>d</italic>, <italic>l</italic>’</td><td rowspan="1" colspan="1">
              <italic>l</italic>’, (<italic>v</italic>)</td><td rowspan="1" colspan="1">(<italic>pv</italic>), <italic>s</italic>,(<italic>a</italic>),(<italic>u</italic>), (<italic>p</italic>), (<italic>tc</italic>), <italic>ft</italic>”</td><td rowspan="1" colspan="1">1</td></tr><tr><td rowspan="1" colspan="1">solenidia</td><td rowspan="1" colspan="1"/><td rowspan="1" colspan="1">-</td><td rowspan="1" colspan="1">φ</td><td rowspan="1" colspan="1">-</td><td rowspan="1" colspan="1"/></tr></tbody></table></table-wrap></tp:treatment-sec><tp:treatment-sec sec-type="Remarks"><title>Remarks.</title><p>In some specimens the cerotegumental layer appears damaged (Figure <xref ref-type="fig" rid="F8">33</xref>), as more than 40 years have passed since collection, preservation of specimens may have been influenced by the quality of the initial diluted alcohol. Material of much greater age has been studied previously without problems, but in this case, the description of the cerotegumental layer must be regarded as provisional.</p><p>Twisting setae complicate and obscure observation; use of <abbrev xmlns:xlink="http://www.w3.org/1999/xlink" xlink:title="scanning electron microscope" xlink:type="simple">SEM</abbrev> vital in providing adequate information, while small particles adhering to setal surfaces further compli<!--PageBreak--><!--PageBreak--><!--PageBreak--><!--PageBreak--><!--PageBreak-->cate observation. In several cases study material presents slight genital neotrichy; in two instances five pairs of setae were observed. One example of neotrichy was observed in <italic><tp:taxon-name><tp:taxon-name-part taxon-name-part-type="genus">Congocepheus</tp:taxon-name-part></tp:taxon-name></italic>, with notogastral neotrichy present in <italic><tp:taxon-name><tp:taxon-name-part taxon-name-part-type="genus">Congocepheus</tp:taxon-name-part> <tp:taxon-name-part taxon-name-part-type="species">germanicus</tp:taxon-name-part></tp:taxon-name></italic>; but <italic><tp:taxon-name><tp:taxon-name-part taxon-name-part-type="genus">Congocepheus</tp:taxon-name-part> <tp:taxon-name-part taxon-name-part-type="species">kayoveae</tp:taxon-name-part></tp:taxon-name></italic> is the first observed occurrence of genital neotrichy.</p></tp:treatment-sec></tp:taxon-treatment>
